# Supplementary material for: Looking at reality versus watching screens: Media professionalization effects on the spontaneous eyeblink rate
Source: PLoS One. 2017 May 3;12(5):e0176030. doi: 10.1371/journal.pone.0176030 (PMC5414933; doi:10.1371/journal.pone.0176030)
Supplement: S1 Dataset — (XLSX) [file pone.0176030.s001.xlsx]

## Sheet: Hoja1
Subject	Professionalization	Blinks min-1 Screened Movie	Blinks min-1 Live Performance
1	Media professional	8.8021	11.3766
2	Media professional	14.371	17.7773
3	Media professional	7.385	9.0414
4	Media professional	6.2725	12.0873
5	Media professional	3.1372	7.6142
6	Media professional	5.16	7.2816
7	Media professional	10.3231	10.9966
8	Media professional	7.59	8.8682
9	Media professional	3.2395	10.2215
10	Media professional	4.0465	1.866
11	Media professional	12.1381	9.8989
12	Media professional	3.7452	9.0654
13	Media professional	4.1456	6.2229
14	Media professional	9.5143	9.3731
15	Media professional	18.113	20.185
16	Media professional	3.4393	3.1841
17	Media professional	10.6207	15.1311
18	Media professional	11.5374	8.6438
19	Media professional	30.2571	29.0337
20	Media professional	11.6374	13.26
21	Non-media professional	12.1476	11.0766
22	Non-media professional	8.2946	16.6385
23	Non-media professional	23.0693	26.0357
24	Non-media professional	8.7016	20.1072
25	Non-media professional	9.7153	8.9077
26	Non-media professional	20.9408	22.2552
27	Non-media professional	34.7079	28.4642
28	Non-media professional	23.7836	18.3732
29	Non-media professional	17.0058	20.9525
30	Non-media professional	26.5063	24.5225
31	Non-media professional	5.0615	5.7056
32	Non-media professional	31.6842	31.2566
33	Non-media professional	15.7862	21.473
34	Non-media professional	13.8615	19.8542
35	Non-media professional	12.9517	7.0411
36	Non-media professional	10.2193	13.4355
37	Non-media professional	14.8748	15.4289
38	Non-media professional	36.2248	31.1943
39	Non-media professional	6.5782	8.0351
40	Non-media professional	10.725	13.3768
